# Supplementary material for: Transcriptome sequencing revealed the regulation of stem internode length associated with mechanical harvesting in three tea varieties
Source: Front Plant Sci. 2025 Jun 30;16:1626915. doi: 10.3389/fpls.2025.1626915 (PMC12256250; doi:10.3389/fpls.2025.1626915)
Supplement: Supplementary file 1 [file Table1.xlsx]

## Sheet: Tbale S1
Table S1. Sequences of primer pairs used in this article.
Gene ID	Forward primer	Reverse primer
CsQC006443	CAGTTGGCTGAAACCATCGG	TGTGGCTCGCTTCTTGCTC
CsQC023224	CTTTTTCCGATGATTACGA	CGAGTTGACGCAGTAGATG
CsQC027290	CTGAATCACTACCCTCCAT	TGTTCGCTATAACTCTATGC
CsQC053710	GACCCGACACCGTCTCTC	CAGCCGAACCGATGAAAG
CsQC041233	CAAACACAATCAAACCCAG	ACGACAGTCTCCCAAACG
CsQC027741	CGGAGGAAGACAGGAAAC	GCAGCAATAGCAGACCATC
CsQC050228	AAGGTTGATTCATCTGATAC	GGCTGTGGTTGTGGTCTC
CsQC053961	GATGGGTATCAATGGAGG	TGAGGGAGGCTGGGAAAG
CsQC030079	CGGAAGACAATGAAGAAGC	AGTGTCGTAAGTGCCCAG

## Sheet: Table S2
Table S2. Statistics of internode length of three tea cultivars. The letters A to O represent 15 different samples.
Internode length (cm)	A	B	C	D	E	F	G	H	I	J	K	L	M	N	O
FY	1.8	1.8	1.8	2.5	2	3.2	2.8	3.2	2.4	2.5	2.3	2.3	2	2	3.8
QC1	1.4	1.5	2	2.6	1.5	1.5	2	1.8	2	2	1.8	1.7	2.2	2.3	2.8
LJ43	1.2	1.2	1.5	2.3	1.6	1.1	1.5	1.5	1.3	1.8	1.9	2.2	1.6	1.4	1.2

## Sheet: Table S3
Table S3. RNA-seq information of nine samples.
Samples	Raw Data		Valid Data		Valid Ratio(reads)	Q20 (%)	Q30 (%)	GC content (%)
	Read	Base	Read	Base
LJ43_1	36247488	5.44G	35152148	5.27G	96.98	99.68	97.15	44.5
LJ43_2	35464412	5.32G	34405712	5.16G	97.01	99.67	97.03	44
LJ43_3	38796514	5.82G	37492680	5.62G	96.64	99.67	97.05	44.5
QC1H_1	37084822	5.56G	35980648	5.40G	97.02	99.71	97.25	44.5
QC1H_2	35829430	5.37G	34735928	5.21G	96.95	99.71	97.12	44
QC1H_3	40989622	6.15G	39757292	5.96G	96.99	99.68	97.21	44.5
YGS0843_1	40600778	6.09G	39289816	5.89G	96.77	99.67	96.98	44.5
YGS0843_2	38569634	5.79G	37276820	5.59G	96.65	99.69	97.09	44
YGS0843_3	42043646	6.31G	40568892	6.09G	96.49	99.66	97.17	44.5

## Sheet: Table S4
Table S4. Co-expression network analysis of DEGs significantly correlated with stem internode length.
Module	Gene ID	Annotation	nodes number
Blue	CsQC050228	WRKY transcription factor	111
Blue	CsQC053961	WRKY transcription factor	111
Blue	CsQC049491	WRKY transcription factor	273
Blue	CsQC048855	WRKY transcription factor	281
Blue	CsQC032368	WRKY transcription factor	621
Blue	CsQC030079	ethylene responsive factor	868
Blue	CsQC010247	ethylene responsive factor	781
Blue	CsQC012962	ethylene responsive factor	427
Blue	CsQC014983	ethylene responsive factor	2683
Blue	CsQC035057	ethylene responsive factor	225
Blue	CsQC036214	ethylene responsive factor	1148
Blue	CsQC021490	bHLH transcription factor	348
Blue	CsQC029827	bHLH transcription factor	388
Blue	CsQC003150	NAC domain−containing protein	2004
Blue	CsQC015368	NAC domain−containing protein	340
Blue	CsQC035919	NAC domain−containing protein	971
Blue	CsQC027741	MYB transcription factor	13
Blue	CsQC055453	MYB transcription factor	25
Blue	CsQC055932	MYB transcription factor	23
Blue	CsQC019303	gibberellin 2-beta-dioxygenase	1239
Blue	CsQC027290	gibberellin 2-beta-dioxygenase	455
Blue	CsQC041233	gibberellin 2-beta-dioxygenase	647
Green	CsQC017652	WRKY transcription factor	123
Green	CsQC003696	bHLH transcription factor	122
Green	CsQC035191	bHLH transcription factor	43
Green	CsQC020944	bHLH transcription factor	5
Green	CsQC006443	DELLA protein	24
Green	CsQC053710	gibberellin 3-beta-dioxygenase	2
